# Supplementary material for: Association of Fast-Food Intake with Depressive and Anxiety Symptoms among Young Adults: A Pilot Study
Source: Nutrients. 2024 Sep 30;16(19):3317. doi: 10.3390/nu16193317 (PMC11478624; doi:10.3390/nu16193317)
Supplement: Supplementary file 1 [file nutrients-16-03317-s001.zip]

Archive with 1 entries (1 files):
- nutrients-3160055-supplementary.pdf
